# Supplementary material for: TOR signaling pathway and autophagy are involved in the regulation of circadian rhythms in behavior and plasticity of L2 interneurons in the brain of Drosophila melanogaster
Source: PLoS One. 2017 Feb 14;12(2):e0171848. doi: 10.1371/journal.pone.0171848 (PMC5308838; doi:10.1371/journal.pone.0171848)
Supplement: S1 File — (XLSX) [file pone.0171848.s003.xlsx]

## Sheet: 21D-Gal4x>UAS-mCD8-GFP>Tor-RNAi
21D-Gal4x>UAS-mCD8-GFP>UAS-Tor-RNAi
ZT1 - dendritic tree perimeter (pixels)	ZT4 - dendritic tree perimeter (pixels)	ZT13 - dendritic tree perimeter (pixels)	ZT16 - dendritic tree perimeter (pixels)			ZT1	ZT4	ZT13	ZT16
652.611	23389.6	982.303	1206.63		Mean perimeter [pixels]	963.197	1033.88	1042.19	962.444
619.315	22196.3	1402.2	1254.11		SD	231.831	224.185	196.905	202.709
838.369	30047.2	782.674	833.853		SE	69.8996	79.2615	113.683	101.355
705.367	25280.4	1030.87	1076.99
679.455	24351.7	967.967	529.679
777.62	27869.9	1086.06	665.764
706.729	25329.2	1056.17	627.379
899.261	32229.5	1126.52	923.991
873.923	31321.4	1455.03	927.324
579.64	20774.3	860.124	750.705
1029.75	36906.4	814.822	1121.61
530.79	19023.5	847.616	1063.16
791.24	28358	1326.51	964.204
616.556	22097.3	1073.37	1116.31
1001.12	35880.1	819.195	833.889
973.307	34883.3	1023.34	983.629
917.934	32898.8	1107.28	1198.49
830.986	29782.5	1200.07	887.542
1065.85	38199.9	1031.3	940.37
787.942	28239.9	737.336	1122.04
964.275	34559.6	1155.19	1183.65
1092.47	39154.3
757.586	27151.9
1327.48	47576.8
1295.9	46445.2
1139.14	40826.7
1030.08	36918
809.948
1338.27
1248.52
1040.29
1274.08
1148.71
1321.21
1098.42
938.327
1162.61
899.62
1157.38
1394.89
1014.56
1122.76

## Sheet: 21D-Gal4>UAS-mCD8-GFP>Atg5-RNAi
21D-Gal4>UAS-mCD8-GFP>UAS-Atg5-RNAi
ZT1 - dendritic tree perimeter (pixels)	ZT4 - dendritic tree perimeter (pixels)	ZT13 - dendritic tree perimeter (pixels)	ZT16 - dendritic tree perimeter (pixels)
1025.94	1324.65	869.335	1272.34			ZT1	ZT4	ZT13	ZT16
1076.23	1400.14	588.141	982.19		Mean perimeter [pixels]	1332.63	1235.78	1358.45	1299.45
856.464	1482.49	1270.22	1421.86		SD	319.206	286.529	314.142	360.405
774.058	1186.97	788.566	1260.3		SE	225.713	202.607	222.132	254.845
857.475	916.223	748.195	1198.69
1009.44	924.369	1541.4	999.385
1165.36	958.964	1404.74	914.443
1357.2	1077.13	1324.83	1234.71
1307.14	927.605	1552.52	1323.98
679.384	995.453	1034.23	874.524
1042.05	881.096	1328.37	1092.94
1039.79	1241.05	809.859	954.498
851.578	954.393	1207.51	1516.47
895.762	1050.79	861.497	942.458
878.167	1149.24	1401.83	1304.19
1006.07	745.118	1546.01	1209.39
1453.64	1352.54	1321.58	1794.62
1045.6	905.786	1120.58	1198.03
1186.78	1101.2	1500.18	915.015
861.738	860.221	1485.42	798.739
1255.99	977.4	851.481	963.589
1011.3	893.034	1287.48	881.048
1113.12	1042.13	1094	1162.08
848.184	1171.93	1554.52	828.252
1132.59	937.751	1298.97	874.387
1090.56	617.927	1151.09	979.373
1062.91	1066.74	799.848	934.339
1185.19	941.363	768.537	834.989
1268.97	1255.98	866.59	1159.38
1410.07	1121.38	895.891	872.855
1227.02	1295.01	738.283	933.27
1746.29	1616.8	902.506	869.172
1646.35	1066.1	1031.22	1023.2
1600.04	1297.86	695.883	961.359
1538.26	1639.15	1335.46	1027.08
1599.96	1365.08	895.77	899.561
1078.62	1227.85	1723.52	1018.92
818.758	1336.98	1718.35	832.19
1181.16	967.25	1464.32	968.723
1197.31	1424.68	1788.84	1163.15
1802.48	1281.96	1491.28	992.946
1095.58	1154.88	1558.79	1341.01
1356.37	1204.62	1700.48	2038.35
1132.16	1295.72	1543.38	1534.2
1092.2	1441.62	1488.09	1726.13
1255.35	1206.2	1546.96	1971.21
1236.62	1896.9	1350.24	1833.48
1504.17	1563.66	1789.05	1759.95
1387.94	1644.52	1557.1	1013.49
1549.07	1105.22	1754.68	1881.64
1393.43	1782.91	1435.86	1389.62
1219.31	1523.25	1618.34	1783.98
1248.12	1468.63	1483.74	2091.3
1598.43	1471.65	1318.53	1793.4
1495.57	1677.81	1733.38	1903.21
825.065	2005.95	1517.97	1937.49
2056.39	1428.76	1533.29	1192.71
2075.23	1412.99	1850.05	1127.34
1406.77	1424.45	1112.69	1729.02
1685.02	1457.34	1259.01	1573.88
1669.52		1783.62	1882.65
1491.85		1622.93	1276.1
2048.27		1803.08	1682.23
1889.4		1490.59	1386.25
1785.53		1392.23	1396.4
1863.7		1678.69	1293.36
1836.7		1522.49	1363.1
1421.07		1598.08	1258.04
1803.47		1474.26	1435.33
1615.75		1620.68	1678.24
1509.17		1121.32	1367.66
1307.79		1629.27	1610.26
1407.58		1215.12	1544.55
1635.3		1406.89	1768.73
1550.44		1471.27	1506.15
1249.51		1628.26
1271.61		1280.76
1503.28		1787.92
1436.46		1372.78
1654.39		1116.5
1070.85		1840.33
1605.72		1490.23
1378.21		1537.03
1760.6		1572.32
1407.96		1141.99
1431.54		1511.75
1154.09		1483.32
1666.02		1728.31
1464.22		1399.13
1248.5		1375.55
		1472.2
		1166.43
		1376.38
		1371.96

## Sheet: 21D-Gal4>UAS-mCD8-GFP>Atg7-RNAi
21D-Gal4>UAS-mCD8-GFP>UAS-Atg7-RNAi
ZT1 - L2 dendritic tree perimeter	ZT4 - L2 dendritic tree perimeter	ZT13 - L2 dendritic tree perimeter	ZT16 - L2 dendritic tree perimeter			ZT1	ZT4	ZT13	ZT16
1133.79	893.732	1100.65	1257.17		mean perimeter [pixels]	1250.82	1205.68	1052.31	1026
1096.9	890.722	1183.06	1087		SD	297.031	271.785	207.351	256.324
759.305	1703.24	843.524	1014.93		SE	171.491	156.915	119.714	147.989
930.937	1345.63	1177.12	1003.88
1001.41	1200.5	1394.97	1286.24
1134.14	929.571	1083.56	1237.93
1218.21	1448.98	829.224	1182.12
1042.08	1186.35	1317.71	1302.48
1388.15	1419.25	966.695	1085.19
1389.03	1494.69	1003.65	1225.02
1521.06	1086.79	912.871	994.591
1061.03	1211.57	1178.91	1355.55
1328.18	1370.22	1097.63	963.1
1461.47	1230.21	779.307	1142.45
1200.29	1356.28	1370.85	1144.39
865.706	1453.38	1354.53	1125.88
870.197	1448.58	1336.04	1153.09
1294.17	1327.65	1367.38	1097.11
1106.67	1357.31	1222.85	1097.68
1169.99	1073.44	1126.01	922.818
1161.16	1509.92	1350.62	1177.67
1027.38	1333.96	1277.03	1051.56
1162.31	1358.34	1289.33	941.949
984.963	1804.4	1001.22	1117.94
936.3	1777.23	1159.97	1358.97
1171.93	1486.13	1320.37	1085.65
1065.76	1044.35	870.569	1359.77
1074.35	1341.73	926.226	1180.95
743.788	1329.4	1154.94	1136.31
1271.02	1658.18	746.696	1109.8
1415.97	1262.08	1026.05	833.988
1525.72	1846.12	1154.82	527.256
1086.48	1130.98	1150.86	552.881
1379.31	1455.68	876.738	1178.83
994.985	1125.44	1037.49	936.195
1835.94	1448.46	785.624	1172.31
1868.68	1017.16	1143.36	807.332
1709.51	1192.68	1448.96	674.868
1366.78	1079.75	1615.67	719.19
1000.1	985.249	1016.37	1173.55
777.405	1432.98	1089.91	1004.92
1549.98	1645.24	859.339	524.484
1333.15	1493.69	864.726	973.641
1530.01	1419.75	1611.95	1110.08
1675.66	803.779	1472.25	1225.53
1361.96	1152.29	1025.21	835.03
1400.29	962.157	1022.35	961.794
1027.88	918.309	1361.54	875.322
987.496	856.693	604.028	1053.05
1206.4	794.972	1113.74	961.386
1637.97	1129.4	895.017	1141.34
1557.35	783.957	1009.4	1029.43
1454.09	1092.01	840.418	863.775
1760.59	991.954	922.018	1043.41
1144.62	877.669	1065.01	1379.79
1780.37	1208.17	1020.55	1012.63
1206.28	943.411	958.521	1323.4
823.453	1202.16	1046.19	660.854
1727.84	1130.55	1227.95	1264.16
1822.46	1077.56	719.687	1327.14
1576.98	1094.2	891.348	1114.59
780.049	896.838	1041.02	1128.16
1353.04	834.526	869.385	982.026
1081.64	1516.77	1170.49	1353.16
1682.62	1333.97	931.839	938.369
828.817	1168.69	873.293	664.562
1278.03	1415.07	781.984	1021.84
954.211	1921.85	565.339	984.117
	1371.4	1455.05	675.802
	873.528	991.5	875.197
	1739.82	972.406	475.986
	1287.37	1287.82	778.039
	1326.85	906.664	950.712
	1074.4	903.406	1247.25
	1311.97	1108.35	802.71
	927.504	1106.23	814.398
	1227.91	684.724	1809.26
	1185.02	1010.08	926.877
	482.246	946.982	1116.98
	921.609	908.668	630.61
	967.153	1208.34	961.574
	804.941	738.445	528.228
	1444.56	1166.91	1289.13
	1196.62	980.638	1287.34
	1149.6	1127.82	921.682
	1351.73	798.836	1306.64
	904.664	1109.67	1679.12
	791.731	1042.91	876.63
	1418.32	1134.3	770.918
	1371.96	1077.78	1269.56
	841.55	854.047	748.227
	1106.47	1110.38	1224.34
	1044.16	901.93	1163.63
	1237.89	909.407	994.586
	1234.64	1056.64	1399.64
	1280.82	942.089	1322.43
	970.753	845.866	1162.53
	1005.16	1077.13	856.158
	795.751	967.713	1216.39
		1044.1	1093.12
			784.331
			1321.65
			843.94
			545.342
			799.307
			1195.22
			615.917
			659.729
			1136.28
			885.639
			717.955
			783.522
			724.783
			1145.25
			1028.55
			881.845
			1386.02
			1025.05
			696.723
			795.487
			578.357
			622.471
			759.851
			906.944
			825.283
			1010.17
			1254.4
			770.072
			1116.89
			479.649
			1208.09
			1189.36
			1367.09
			1511.97
			636.022
			1561.64
			1356.99
			860.21
			1174.23
			1379.49
			918.012
			953.381
			1175.17
			1468.65
			1033.95

## Sheet: 21D-Gal4>UAS-mCD8-GFP
21D-Gal4>UAS-mCD8-GFP
ZT1 - L2 dendritic tree perimeter	ZT4 - L2 dendritic tree perimeter	ZT13 - L2 dendritic tree perimeter	ZT16 - L2 dendritic tree perimeter			ZT1	ZT4	ZT13	ZT16
759.022	726.953	777.404	767		mean perimeter [pixels]	860.772	879.548	1024.73	858.925
673.059	918.468	641.845	828.72		SD	179.96	182.203	218.774	195.479
896.99	446.033	888.423	727.28
829.404	720.218	1012.01	493.036
626.448	1162.16	1093.23	617.838
868.967	902.117	1265.83	914.749
777.472	1214.64	786.67	636.149
691.112	993.771	1594.74	816.431
679.923	1010.79	853.21	686.361
932.466	934.735	966.915	699.626
901.204	911.54	1403.69	607.687
796.228	856.446	965.489	855.337
634.959	853.245	925.064	579.59
1178.8	1115.72	876.251	597.231
899.681	1035.21	785.265	805.355
1094.61	1058.06	1392.36	783.975
1059.67	954.435	982.448	702.372
1179.2	979.745	890.611	791.451
783.741	1082.63	696.292	691.187
506.01	781.226	788.938	700.438
1062.42	808.36	870.859	945.008
616.54	745.236	744.227	1140.14
987.071	782.623	881.589	899.615
961.727	611.997	1267.06	825.799
753.504	675.676	1126.95	680.607
735.675	573.698	1091.63	584.519
742.508	839.425	1026.5	792.308
751.806	690.104	701.934	911.205
857.876	1010.13	795.655	714.231
944.789	1082.25	1064.02	901.125
1049.53	1068.31	990.565	884.829
851.228	672.333	897.989	983.905
667.866	1073.64	1068.07	866.833
892.398	684.047	1148.43	957.188
907.301	626.43	1113.81	1139.1
692.7	675.011	758.678	803.932
853.093	855.418	1064.98	1282.26
685.274	701.597	922.257	992.392
897.193	821.98	1237.18	1023.92
759.637	631.338	1096.08	936.751
822.597	758.92	1073.94	968.158
1029.81	977.222	1201.04	903.603
645.236	1092.43	1364.08	935.245
699.617	1008.57	1000.41	553.304
730.334	678.87	1071.6	1036.42
806.379	722.609	1420.27	852.074
849.034	839.32	1277.66	800.475
576.192	1114.46	1322.94	535.295
724.505	938.139		570.832
888.878	996.49		643.057
795.306	1020.38		783.396
785.246	1318.96		988.6
586.45	966.056		1068.25
744.044	1131.5		874.049
1042.37	1255.31		773.06
778.957	1125.87		734.209
938.432	862.87		876.994
963.739	764.621		834.003
829.666	680.656		1312.73
659.08	757.229		922.048
1352.62	661.997		690.198
930.983	785.985		773.459
797.788	700.977		750.639
1056.89	912.178		885.097
919.018	747.576		703.08
778.054	973.663		1149.53
777.848	777.885		928.887
715.22	789.197		977.229
787.258	931.153		551.184
923.634	936.986		906.673
780.129	946.965		607.11
975.124	1009.96		840.456
607.826	863.966		613.694
576.35	1136.8		904.107
926.163	895.823		930.069
946.935	1239.62		838.43
756.873	848.359		733.969
759.27	1323.61		844.564
657.804	766.937		1090.13
843.598	740.944		840.792
699.092	899.541		577.167
896.957	681.72		609.589
984.519	1202.09		728.865
1138.95	690.131		640.239
966.955	822.18		694.909
881.519	1166.25		695.331
976.14	858.709		884.298
898.1	938.655		1293.32
1105.84	892.628		991.568
1272.13	622.363		1284.62
1331.83	812.735		946.601
909.81	695.044		1324.7
1250.6	721.04		771.16
974.759	774.176		976.441
1414.96	625.575		736.218
820.818	815.376		884.149
939.167	809.119		987.644
811.728			1002.25
868.521			1058.47
931.733			1328.83
687.517			1065.85
967.98			1226.93
723.396			1012.71
949.041			1170.88
824.156			1201.86
640.463
939.849
882.868
1132.02
771.762
1130.63
968.731
833.48
1058.6
673.088
668.442
1336.4
780.429
1163.17
998.829
1079.96
839.226
1014.51
1181.33
1354.71
951.124
717.4
979.367
1070.89
919.304
881.972
779.302
719.463
1016.51
896.228
899.234
1143.55
1005.26
944.818
833.4
1019.68
780.702
1060.55
913.724
890.118
841.829
828.762
1190.94
575.421
645.186
627.611
729.122
623.715
642.142
598.279
719.411
659.833
769.959
685.73
649.47
763.749
918.379
881.885
676.194
838.712
767.334
517.131
699.805
1018.12
721.716
782.536
662.693
576.232
