# Supplementary material for: TOR signaling pathway and autophagy are involved in the regulation of circadian rhythms in behavior and plasticity of L2 interneurons in the brain of Drosophila melanogaster
Source: PLoS One. 2017 Feb 14;12(2):e0171848. doi: 10.1371/journal.pone.0171848 (PMC5308838; doi:10.1371/journal.pone.0171848)
Supplement: S2 File — (XLSX) [file pone.0171848.s004.xlsx]

## Sheet: Arkusz1
	Per-Gal4>UAS-Valium10-GFP period of activity [h]	Per-Gal4>UAS-Tor-RNAi period of activity [h]	Per-Gal4>UAS-TSC-RNAi period of activity [h]	Per-Gal4>UAS-Rheb-RNAi period of activity [h]	Per-Gal4>UAS-Atg5-RNAi period of activity [h]	Per-Gal4>UAS-Atg7-RNAi period of activity [h]
	24	23.07	24.24	24	23.35	23.94
	24	23.07	24.24	23.34	24.55	24.24
	23.66	23.64	23.35	23.01	23.64	23.35
	24	23.94	24.55	24	24.24	24.24
	23.33	23.78	24.55	23.33	24.55	23.94
	23.66	23.08	24.24	24.35	23.64	23.64
	24	22.53	24.87	24	24.24	23.64
	23.66	23.35	25.88	22.7	25.2	23.94
	23.96	23.07	23.94	23.66	24.55	23.94
	24	23.94	23.07	24.71	23.07	23.94
	23.66	20.37	23.94	24.35	25.2	24.55
	24	24.87	23.94	23.66	23.64	23.35
	23.66	24.87	24.55	23.33	22.8	23.35
	24.35	23.94	24.24	23.01	23.07	23.64
	24	22.8	23.94	23.33	24.24	23.94
	24	23.22	23.94	23.66	23.94	23.36
	24.34	23.94	23.64	23.66	23.07	23.94
	24.35	23.35	24.24	24	24.24	24.24
	23.66	22.8	23.64	24		24.24
	23.66	23.35	24.55	22.7		23.35
	24	23.35	23.94	24.35		23.64
	24	24.24	24.24	24		23.35
	24.35	23.07	24.24	24.35		23.94
	24	23.64	24.08	23.66		23.94
	23.5		23.94	23.33		23.94
	23.66		23.94	23.66		23.94
	23.66		24.24	24		24.24
	24.71		24.55	24
	24.35		24.87	23.33
	23.33		24.24	24
	24			24.91
	24.71
Mean	23.9444	23.3867	24.1943	23.7545	23.9572	23.843
SD	0.345692	0.876935	0.509494	0.537524	0.720888	0.339953
