# Supplementary material for: TOR signaling pathway and autophagy are involved in the regulation of circadian rhythms in behavior and plasticity of L2 interneurons in the brain of Drosophila melanogaster
Source: PLoS One. 2017 Feb 14;12(2):e0171848. doi: 10.1371/journal.pone.0171848 (PMC5308838; doi:10.1371/journal.pone.0171848)
Supplement: S3 File — (XLS) [file pone.0171848.s005.xls]

## Sheet: TOR CS DD
CS DD CT1	1
CS DD CT1	1		TOR RQ	CS DD CT1	CS DD CT4	CS DD CT8	CS DD CT13	CS DD CT16	CS DD CT20
CS DD CT1	1		Medium value of Tor gene RQ	1	0.830397	0.568884	1.19562	0.863015	0.776689
CS DD CT1	1		SD	0	0.529379	0.232501	0.289808	0.413759	0.645857
CS DD CT4	0.270151		SE	0	0.305637	0.134234	0.144904	0.20688	0.372886
CS DD CT4	0.898777
CS DD CT4	1.32226
CS DD CT8	0.379314
CS DD CT8	0.828302
CS DD CT8	0.499035
CS DD CT13	0.86181
CS DD CT13	1.05577
CS DD CT13	1.49878
CS DD CT13	1.36613
CS DD CT16	0.341696
CS DD CT16	0.938707
CS DD CT16	1.34736
CS DD CT16	0.824299
CS DD CT20	0.283522
CS DD CT20	0.538794
CS DD CT20	1.50775

## Sheet: Akt1 CS DD
CS DD CT1	1		Akt 1 RQ	CS DD CT1	CS DD CT4	CS DD CT8	CS DD CT13	CS DD CT16	CS DD CT20
CS DD CT1	1		Medium value of RQ	1	1.02837	1.16379	1.01408	0.941845	2.79132
CS DD CT1	1		SD	0	0.439601	0.702304	0.197505	0.125616	3.66571
CS DD CT1	1		SE	0	0.2198	0.405475	0.0987525	0.0628081	2.1164
CS DD CT4	0.47539
CS DD CT4	0.933287
CS DD CT4	1.18671
CS DD CT4	1.51811
CS DD CT8	0.52095
CS DD CT8	1.05709
CS DD CT8	1.91335
CS DD CT13	1.23072
CS DD CT13	0.934131
CS DD CT13	0.780874
CS DD CT13	1.1106
CS DD CT16	0.629456
CS DD CT16	0.901907
CS DD CT16	0.865505
CS DD CT16	0.868048
CS DD CT20	0.480862
CS DD CT20	0.875101
CS DD CT20	7.01799

## Sheet: Pi3K CS DD
CS DD CT1	1		Pi3K RQ	CS DD CT1	CS DD CT4	CS DD CT8	CS DD CT13	CS DD CT16	CS DD CT20
CS DD CT1	1		Medium value of Pi3K gene RQ	1	1.0133	0.958579	1.49462	1.19332	2.07981
CS DD CT1	1		SD	0	0.234879	0.416297	1.13133	0.481434	2.27367
CS DD CT1	1		SE	0	0.11744	0.240349	0.565667	0.240717	1.3127
CS DD CT4	1.09785
CS DD CT4	0.959666
CS DD CT4	0.719447
CS DD CT4	1.27623
CS DD CT8	0.748624
CS DD CT8	0.689068
CS DD CT8	1.43805
CS DD CT13	3.17382
CS DD CT13	0.908949
CS DD CT13	0.748951
CS DD CT13	1.14676
CS DD CT16	1.69956
CS DD CT16	0.784419
CS DD CT16	0.77919
CS DD CT16	1.5101
CS DD CT20	0.742576
CS DD CT20	0.791798
CS DD CT20	4.70506

## Sheet: Atg5 CS DD
CS DD CT1	1		Atg5 RQ	CS DD CT1	CS DD CT4	CS DD CT8	CS DD CT13	CS DD CT16	CS DD CT20
CS DD CT1	1		Medium value of Atg5 gene RQ	1	0.712196	0.553139	1.09877	0.997625	0.839871
CS DD CT1	1		SD	0	0.397295	0.304635	0.49405	0.307495	0.252326
CS DD CT1	1		SE	0	0.198647	0.175881	0.247025	0.153748	0.145681
CS DD CT4	0.534793
CS DD CT4	0.986471
CS DD CT4	1.08928
CS DD CT4	0.238237
CS DD CT8	0.466532
CS DD CT8	0.8917
CS DD CT8	0.301186
CS DD CT13	1.83009
CS DD CT13	0.78408
CS DD CT13	0.8143
CS DD CT13	0.966606
CS DD CT16	0.852229
CS DD CT16	1.3502
CS DD CT16	0.652424
CS DD CT16	1.13565
CS DD CT20	0.552979
CS DD CT20	1.02734
CS DD CT20	0.939289

## Sheet: Atg7 CS DD
CS DD CT1	1		Atg7 RQ	CS DD CT1	CS DD CT4	CS DD CT8	CS DD CT13	CS DD CT16	CS DD CT20
CS DD CT1	1		Medium value of Atg7 gene RQ	1	0.465561	0.881189	0.842079	0.930689	1.56208
CS DD CT1	1		SD	0	0.155636	0.589542	0.256474	0.346148	1.60075
CS DD CT1	1		SE	0	0.0778181	0.340372	0.114699	0.173074	0.924195
CS DD CT4	0.274265
CS DD CT4	0.593901
CS DD CT4	0.590902
CS DD CT4	0.403175
CS DD CT8	0.251558
CS DD CT8	1.42013
CS DD CT8	0.971877
CS DD CT13	0.764961
CS DD CT13	0.427971
CS DD CT13	1.01786
CS DD CT13	1.04996
CS DD CT13	0.949645
CS DD CT16	0.423523
CS DD CT16	1.1406
CS DD CT16	1.16297
CS DD CT16	0.99566
CS DD CT20	0.312032
CS DD CT20	1.00794
CS DD CT20	3.36628
