# Supplementary material for: TOR signaling pathway and autophagy are involved in the regulation of circadian rhythms in behavior and plasticity of L2 interneurons in the brain of Drosophila melanogaster
Source: PLoS One. 2017 Feb 14;12(2):e0171848. doi: 10.1371/journal.pone.0171848 (PMC5308838; doi:10.1371/journal.pone.0171848)
Supplement: S4 File — (XLSX) [file pone.0171848.s006.xlsx]

## Sheet: TOR CS LD
CS LD_ZT1	1		CS LD CT1	CS LD CT4	CS LD CT8	CS LD CT13	CS LD CT16	CS LD CT20
CS LD_ZT1	1	Mean Tor RQ	1	0.387208	0.921652	0.509885	0.833143	1.32638
CS LD_ZT1	1	SD	0	0.243445	0.260875	0.172271	0.360236	0.317712
CS LD_ZT1	1	SE	0	0.108872	0.150616	0.077042	0.180118	0.183431
CS LD_ZT1	1
CS LD_ZT4	0.14396
CS LD_ZT4	0.220082
CS LD_ZT4	0.461128
CS LD_ZT4	0.345795
CS LD_ZT4	0.765074
CS LD_ZT8	0.939593
CS LD_ZT8	1.17309
CS LD_ZT8	0.652269
CS LD_ZT13	0.228572
CS LD_ZT13	0.568703
CS LD_ZT13	0.686792
CS LD_ZT13	0.489215
CS LD_ZT13	0.576141
CS LD_ZT16	1.24288
CS LD_ZT16	0.543631
CS LD_ZT16	1.02836
CS LD_ZT16	0.517705
CS LD_ZT20	1.48856
CS LD_ZT20	0.96031
CS LD_ZT20	1.53028
				CS LD CT1	CS LD CT4	CS LD CT8	CS LD CT13	CS LD CT16	CS LD CT20
			TOR	1		0.939593			1.48856
				1		1.17309			0.96031
				1		0.652269			1.53028
				1	0.14396		0.228572	1.24288
				1	0.220082		0.568703	0.543631
				1	0.461128		0.686792	1.02836
				1	0.345795		0.489215	0.517705
				1	0.765074		0.576141
			Mean Tor RQ	1	0.387208	0.921652	0.509885	0.833143	1.32638
			SD	0	0.243445	0.260875	0.172271	0.360236	0.317712
			SE	0	0.108872	0.150616	0.077042	0.180118	0.183431

## Sheet: ATG7 CS LD
CS LD_ZT1	1	Atg7 RQ	CS LD CT1	CS LD CT4	CS LD CT8	CS LD CT13	CS LD CT16	CS LD CT20
CS LD_ZT1	1	Mean Atg7 RQ	1	0.56082	0.569195	1.09112	0.352274	2.87755
CS LD_ZT1	1	SD	0	0.264285	0.0319574	0.52835	0.0898249	1.1184
CS LD_ZT1	1	SE	0	0.107894	0.0184506	0.215698	0.0366709	0.645711
CS LD_ZT1	1
CS LD_ZT1	1
CS LD_ZT1	1
CS LD_ZT4	0.287354
CS LD_ZT4	0.7484
CS LD_ZT4	0.257726
CS LD_ZT4	0.875539
CS LD_ZT4	0.748934
CS LD_ZT4	0.446964
CS LD_ZT8	0.596948
CS LD_ZT8	0.534257
CS LD_ZT8	0.576382
CS LD_ZT13	0.717929
CS LD_ZT13	1.96018
CS LD_ZT13	0.521278
CS LD_ZT13	0.795772
CS LD_ZT13	1.37845
CS LD_ZT13	1.17313
CS LD_ZT16	0.273215
CS LD_ZT16	0.409303
CS LD_ZT16	0.450164
CS LD_ZT16	0.334935
CS LD_ZT16	0.224921
CS LD_ZT16	0.421108
CS LD_ZT20	2.21824
CS LD_ZT20	4.16887
CS LD_ZT20	2.24553

## Sheet: Atg5 CS LD
CS LD_ZT1	1		Atg5 RQ	CS LD CT1	CS LD CT4	CS LD CT8	CS LD CT13	CS LD CT16	CS LD CT20
CS LD_ZT1	1		Mean Atg5 gene RQ	1	1.53135	0.611999	0.751906	1.49984	1.89108
CS LD_ZT1	1		SD	0	0.595121	0.216879	0.269925	0.516851	0.150396
CS LD_ZT1	1		SE	0	0.224935	0.10844	0.102022	0.195351	0.0868314
CS LD_ZT1	1
CS LD_ZT1	1
CS LD_ZT1	1
CS LD_ZT4	0.912837
CS LD_ZT4	1.1758
CS LD_ZT4	1.22296
CS LD_ZT4	2.76399
CS LD_ZT4	1.5317
CS LD_ZT4	1.56844
CS LD_ZT4	1.5437
CS LD_ZT8	0.625176
CS LD_ZT8	0.316589
CS LD_ZT8	0.836307
CS LD_ZT8	0.669925
CS LD_ZT13	0.726147
CS LD_ZT13	0.626018
CS LD_ZT13	0.920108
CS LD_ZT13	0.417737
CS LD_ZT13	0.645432
CS LD_ZT13	1.26347
CS LD_ZT13	0.664432
CS LD_ZT16	0.874328
CS LD_ZT16	1.16117
CS LD_ZT16	1.05295
CS LD_ZT16	1.37887
CS LD_ZT16	1.8619
CS LD_ZT16	2.2678
CS LD_ZT16	1.9019
CS LD_ZT20	1.92355
CS LD_ZT20	1.7271
CS LD_ZT20	2.02259

## Sheet: Akt CS LD
CS LD_ZT1	1	Akt1 RQ	CS LD CT1	CS LD CT4	CS LD CT8	CS LD CT13	CS LD CT16	CS LD CT20
CS LD_ZT1	1	Mean Akt1 gene RQ	1	0.992647	1.2337	0.770851	0.668456	1.9419
CS LD_ZT1	1	SD	0	0.218904	1.26993	0.22018	0.310125	0.464942
CS LD_ZT1	1	SE	0	0.109452	0.634965	0.11009	0.179051	0.268434
CS LD_ZT4	1.31994
CS LD_ZT4	0.874502
CS LD_ZT4	0.908212
CS LD_ZT4	0.867939
CS LD_ZT8	0.888407
CS LD_ZT8	3.07198
CS LD_ZT8	0.151693
CS LD_ZT8	0.82271
CS LD_ZT13	0.825446
CS LD_ZT13	0.649477
CS LD_ZT13	0.553746
CS LD_ZT13	1.05474
CS LD_ZT16	0.379499
CS LD_ZT16	0.996115
CS LD_ZT16	0.629753
CS LD_ZT20	2.23283
CS LD_ZT20	1.40568
CS LD_ZT20	2.18719

## Sheet: Pi3K CS LD
CS LD_ZT1	1	Pi3K RQ	CS LD CT1	CS LD CT4	CS LD CT8	CS LD CT13	CS LD CT16	CS LD CT20
CS LD_ZT1	1	Mean Pi3K gene RQ	1	0.921414	0.933605	0.67946	0.644473	2.17727
CS LD_ZT1	1	SD	0	0.118234	0.630464	0.290641	0.28857	0.787064
CS LD_ZT1	1	SE	0	0.0591168	0.315232	0.14532	0.166606	0.393532
CS LD_ZT1	1
CS LD_ZT4	1.00567
CS LD_ZT4	0.766504
CS LD_ZT4	1.02134
CS LD_ZT4	0.892145
CS LD_ZT8	1.40374
CS LD_ZT8	1.42432
CS LD_ZT8	0.086432
CS LD_ZT8	0.819928
CS LD_ZT13	0.327037
CS LD_ZT13	0.723571
CS LD_ZT13	1.03329
CS LD_ZT13	0.633941
CS LD_ZT16	0.559115
CS LD_ZT16	0.966094
CS LD_ZT16	0.408211
CS LD_ZT20	0.998897
CS LD_ZT20	2.50181
CS LD_ZT20	2.6015
CS LD_ZT20	2.60686
