# Supplementary material for: TOR signaling pathway and autophagy are involved in the regulation of circadian rhythms in behavior and plasticity of L2 interneurons in the brain of Drosophila melanogaster
Source: PLoS One. 2017 Feb 14;12(2):e0171848. doi: 10.1371/journal.pone.0171848 (PMC5308838; doi:10.1371/journal.pone.0171848)
Supplement: S5 File — (XLSX) [file pone.0171848.s007.xlsx]

## Sheet: Arkusz1
	Tor	Per0 LD ZT1	Per0 LD ZT4	Per0 LD ZT8	Per0 LD ZT13	Per0 LD ZT16	Per0 LD ZT20
2016-12-06	RQ	1	0.491335	0.0785767	0.528424	0.340955	0.856557
2016-12-05-2		1		0.672782			0.365134
2016-12-16		1		1.30896			2.0119
		1	0.951484		0.791927	0.638323
		1	1.56315		1.41285	1.50793
		1	0.900686		0.811629	0.90096
	Mean RQ - Tor gene	1	0.976664	0.686773	0.886209	0.847042	1.07786
	SD	0	0.441935	0.615311	0.374084	0.496443	0.845394
	SE	0	0.220968	0.35525	0.187042	0.248222	0.488088
	Akt1	Per0 LD ZT1	Per0 LD ZT4	Per0 LD ZT8	Per0 LD ZT13	Per0 LD ZT16	Per0 LD ZT20
2016-12-06	RQ	1	0.351083	0.241575	0.194148	0.48084	0.559148
2016-12-05-2		1		0.757238			0.480033
		1		1.14196			1.23393
		1	1.08203		1.17155	0.923738
		1	1.13642		0.876942	0.863318
	Mean RQ - Akt1 gene	1	0.856512	0.713589	0.747547	0.755965	0.757705
	SD	0	0.438558	0.451774	0.501385	0.240173	0.414319
	SE	0	0.253202	0.260832	0.289475	0.138664	0.239207
	Atg5	Per0 LD ZT1	Per0 LD ZT4	Per0 LD ZT8	Per0 LD ZT13	Per0 LD ZT16	Per0 LD ZT20
2016-12-06	RQ	1	0.196453	0.0836134	0.0985802	0.140024	0.232467
2016-12-05-2		1		0.874406			0.506521
2016-12-16		1		1.57142			1.29694
2016-12-16-02		1
		1	1.18899		0.839809	1.65079
		1	0.961358		0.826746	1.00625
		1	1.84727		1.27059	0.463871
		1	1.20636			0.614469
	Mean RQ - Atg5 gene	1	1.08009	0.843147	0.758931	0.775079	0.678641
	SD	0	0.593988	0.744397	0.486141	0.580139	0.552713
	SE	0	0.265639	0.429778	0.24307	0.259446	0.319109
	Atg7	Per0 LD ZT1	Per0 LD ZT4	Per0 LD ZT8	Per0 LD ZT13	Per0 LD ZT16	Per0 LD ZT20
2016-12-06	RQ	1	0.253316	0.31055		0.961173	0.238378
2016-12-05-2		1		0.782706			0.597381
2016-12-16		1		1.99751			1.80619
2016-12-16-02		1		0.844185	1.20292	2.04012	2.23837
		1	1.30839		1.02132	1.5287
		1	1.02244		0.868026	0.953996
	Mean RQ - Atg7 gene	1	0.861384	0.983739	1.03076	1.371	1.22008
	SD	0	0.545666	0.716662	0.167648	0.521039	0.954276
	SE	0	0.315041	0.358331	0.0967915	0.26052	0.477138
	Pi3K	Per0 LD ZT1	Per0 LD ZT4	Per0 LD ZT8	Per0 LD ZT13	Per0 LD ZT16	Per0 LD ZT20
2016-12-06	RQ	1	0.374536	0.377336	0.184935	0.342149	0.543641
2016-12-05-2		1		0.606877			0.399387
2016-12-16		1		1.83584			1.55658
		1	0.920874		1.01682	1.21323
		1	0.757406		1.00163	0.949384
		1	1.57759		1.92307	1.37829
	Mean RQ - Pi3K gene	1	0.907602	0.940018	1.03161	0.970762	0.833202
	SD	0	0.501924	0.78425	0.710087	0.454781	0.630602
	SE	0	0.250962	0.452787	0.355044	0.22739	0.364078

## Sheet: TOR Per0
Per0_ZT1	1		Per0 LD ZT1	Per0 LD ZT4	Per0 LD ZT8	Per0 LD ZT13	Per0 LD ZT16	Per0 LD ZT20
Per0_ZT1	1	Mean RQ	1	0.976664	0.686773	0.886209	0.847042	1.07786
Per0_ZT1	1	SD	0	0.441935	0.615311	0.374084	0.496443	0.845394
Per0_ZT1	1	SE	0	0.220968	0.35525	0.187042	0.248222	0.488088
Per0_ZT4	0.491335
Per0_ZT4	0.951484
Per0_ZT4	1.56315
Per0_ZT4	0.900686
Per0_ZT8	0.0785767
Per0_ZT8	0.672782
Per0_ZT8	1.30896
Per0_ZT13	0.528424
Per0_ZT13	0.791927
Per0_ZT13	1.41285
Per0_ZT13	0.811629
Per0_ZT16	0.340955
Per0_ZT16	0.638323
Per0_ZT16	1.50793
Per0_ZT16	0.90096
Per0_ZT20	0.856557
Per0_ZT20	0.365134
Per0_ZT20	2.0119

## Sheet: Pi3K Per0
Per0_ZT1	1	Pi3K RQ	Per0 LD ZT1	Per0 LD ZT4	Per0 LD ZT8	Per0 LD ZT13	Per0 LD ZT16	Per0 LD ZT20
Per0_ZT1	1	Mean RQ - Pi3K gene	1	0.907602	0.940018	1.03161	0.970762	0.833202
Per0_ZT1	1	SD	0	0.501924	0.78425	0.710087	0.454781	0.630602
Per0_ZT1	1	SE	0	0.250962	0.452787	0.355044	0.22739	0.364078
Per0_ZT4	0.374536
Per0_ZT4	0.920874
Per0_ZT4	0.757406
Per0_ZT4	1.57759
Per0_ZT8	0.377336
Per0_ZT8	0.606877
Per0_ZT8	1.83584
Per0_ZT13	0.184935
Per0_ZT13	1.01682
Per0_ZT13	1.00163
Per0_ZT13	1.92307
Per0_ZT16	0.342149
Per0_ZT16	1.21323
Per0_ZT16	0.949384
Per0_ZT16	1.37829
Per0_ZT20	0.543641
Per0_ZT20	0.399387
Per0_ZT20	1.55658

## Sheet: Akt1 Per0
			Akt1 RQ	Per0 LD ZT1	Per0 LD ZT4	Per0 LD ZT8	Per0 LD ZT13	Per0 LD ZT16	Per0 LD ZT20
Per0_ZT1	1		Mean RQ - Akt1 gene	1	0.856512	0.713589	0.747547	0.755965	0.757705
Per0_ZT1	1		SD	0	0.438558	0.451774	0.501385	0.240173	0.414319
Per0_ZT1	1		SE	0	0.253202	0.260832	0.289475	0.138664	0.239207
Per0_ZT4	0.351083
Per0_ZT4	1.08203
Per0_ZT4	1.13642
Per0_ZT8	0.241575
Per0_ZT8	0.757238
Per0_ZT8	1.14196
Per0_ZT13	0.194148
Per0_ZT13	1.17155
Per0_ZT13	0.876942
Per0_ZT16	0.48084
Per0_ZT16	0.923738
Per0_ZT16	0.863318
Per0_ZT20	0.559148
Per0_ZT20	0.480033
Per0_ZT20	1.23393

## Sheet: Atg5 Per0
Per0_ZT1	1		Atg5 RQ	Per0 LD ZT1	Per0 LD ZT4	Per0 LD ZT8	Per0 LD ZT13	Per0 LD ZT16	Per0 LD ZT20
Per0_ZT1	1		Mean RQ - Atg5 gene	1	1.08009	0.843147	0.758931	0.775079	0.678641
Per0_ZT1	1		SD	0	0.593988	0.744397	0.486141	0.580139	0.552713
Per0_ZT1	1		SE	0	0.265639	0.429778	0.24307	0.259446	0.319109
Per0_ZT1	1
Per0_ZT4	0.196453
Per0_ZT4	1.18899
Per0_ZT4	0.961358
Per0_ZT4	1.84727
Per0_ZT4	1.20636
Per0_ZT8	0.0836134
Per0_ZT8	0.874406
Per0_ZT8	1.57142
Per0_ZT13	0.0985802
Per0_ZT13	0.839809
Per0_ZT13	0.826746
Per0_ZT13	1.27059
Per0_ZT16	0.140024
Per0_ZT16	1.65079
Per0_ZT16	1.00625
Per0_ZT16	0.463871
Per0_ZT16	0.614469
Per0_ZT20	0.232467
Per0_ZT20	0.506521
Per0_ZT20	1.29694

## Sheet: Atg7 Per0
Per0_ZT1	1	Atg7 RQ	Per0 LD ZT1	Per0 LD ZT4	Per0 LD ZT8	Per0 LD ZT13	Per0 LD ZT16	Per0 LD ZT20
Per0_ZT1	1	Mean RQ - Atg7 gene	1	0.861384	0.983739	1.03076	1.371	1.22008
Per0_ZT1	1	SD	0	0.545666	0.716662	0.167648	0.521039	0.954276
Per0_ZT1	1	SE	0	0.315041	0.358331	0.0967915	0.26052	0.477138
Per0_ZT4	0.253316
Per0_ZT4	1.30839
Per0_ZT4	1.02244
Per0_ZT8	0.31055
Per0_ZT8	0.782706
Per0_ZT8	1.99751
Per0_ZT8	0.844185
Per0_ZT13	1.20292
Per0_ZT13	1.02132
Per0_ZT13	0.868026
Per0_ZT16	0.961173
Per0_ZT16	2.04012
Per0_ZT16	1.5287
Per0_ZT16	0.953996
Per0_ZT20	0.238378
Per0_ZT20	0.597381
Per0_ZT20	1.80619
Per0_ZT20	2.23837
