# Supplementary material for: TOR signaling pathway and autophagy are involved in the regulation of circadian rhythms in behavior and plasticity of L2 interneurons in the brain of Drosophila melanogaster
Source: PLoS One. 2017 Feb 14;12(2):e0171848. doi: 10.1371/journal.pone.0171848 (PMC5308838; doi:10.1371/journal.pone.0171848)
Supplement: S6 File — (XLSX) [file pone.0171848.s008.xlsx]

## Sheet: Arkusz1
Total activity of a single fly	Experimental group
684	Per-Gal4 x UAS-Val10-GFP		Per-Gal4>UAS-Val10-GFP(control)	Per-Gal4>UAS-Tor-RNAi	Per-Gal4>UAS-Tsc1-RNAi	Per-Gal4>UAS-Rheb-RNAi	Per-Gal4>UAS-Atg7-RNAi	Per-Gal4>UAS-Atg5-RNAi
791	Per-Gal4 x UAS-Val10-GFP	Mean value [/day]	712.875	590.433	906.719	644.323	674.226	541.909
913	Per-Gal4 x UAS-Val10-GFP	SD	325.998	216.251	315.206	172.114	296.499	224.211
255	Per-Gal4 x UAS-Val10-GFP
727	Per-Gal4 x UAS-Val10-GFP
1399	Per-Gal4 x UAS-Val10-GFP
432	Per-Gal4 x UAS-Val10-GFP
755	Per-Gal4 x UAS-Val10-GFP
1026	Per-Gal4 x UAS-Val10-GFP
1175	Per-Gal4 x UAS-Val10-GFP
1167	Per-Gal4 x UAS-Val10-GFP
505	Per-Gal4 x UAS-Val10-GFP
339	Per-Gal4 x UAS-Val10-GFP
528	Per-Gal4 x UAS-Val10-GFP
1184	Per-Gal4 x UAS-Val10-GFP
703	Per-Gal4 x UAS-Val10-GFP
239	Per-Gal4 x UAS-Val10-GFP
1062	Per-Gal4 x UAS-Val10-GFP
555	Per-Gal4 x UAS-Val10-GFP
250	Per-Gal4 x UAS-Val10-GFP
828	Per-Gal4 x UAS-Val10-GFP
782	Per-Gal4 x UAS-Val10-GFP
548	Per-Gal4 x UAS-Val10-GFP
505	Per-Gal4 x UAS-Val10-GFP
1327	Per-Gal4 x UAS-Val10-GFP
600	Per-Gal4 x UAS-Val10-GFP
271	Per-Gal4 x UAS-Val10-GFP
553	Per-Gal4 x UAS-Val10-GFP
399	Per-Gal4 x UAS-Val10-GFP
469	Per-Gal4 x UAS-Val10-GFP
931	Per-Gal4 x UAS-Val10-GFP
910	Per-Gal4 x UAS-Val10-GFP
648	Per-Gal4 x Rheb-RNAi
682	Per-Gal4 x Rheb-RNAi
797	Per-Gal4 x Rheb-RNAi
631	Per-Gal4 x Rheb-RNAi
554	Per-Gal4 x Rheb-RNAi
382	Per-Gal4 x Rheb-RNAi
	Per-Gal4 x Rheb-RNAi
623	Per-Gal4 x Rheb-RNAi
669	Per-Gal4 x Rheb-RNAi
707	Per-Gal4 x Rheb-RNAi
483	Per-Gal4 x Rheb-RNAi
995	Per-Gal4 x Rheb-RNAi
990	Per-Gal4 x Rheb-RNAi
706	Per-Gal4 x Rheb-RNAi
338	Per-Gal4 x Rheb-RNAi
534	Per-Gal4 x Rheb-RNAi
806	Per-Gal4 x Rheb-RNAi
673	Per-Gal4 x Rheb-RNAi
708	Per-Gal4 x Rheb-RNAi
921	Per-Gal4 x Rheb-RNAi
394	Per-Gal4 x Rheb-RNAi
334	Per-Gal4 x Rheb-RNAi
504	Per-Gal4 x Rheb-RNAi
620	Per-Gal4 x Rheb-RNAi
565	Per-Gal4 x Rheb-RNAi
913	Per-Gal4 x Rheb-RNAi
717	Per-Gal4 x Rheb-RNAi
684	Per-Gal4 x Rheb-RNAi
556	Per-Gal4 x Rheb-RNAi
729	Per-Gal4 x Rheb-RNAi
573	Per-Gal4 x Rheb-RNAi
538	Per-Gal4 x Rheb-RNAi
506	Per-Gal4x TOR RNAi
635	Per-Gal4x TOR RNAi
684	Per-Gal4x TOR RNAi
696	Per-Gal4x TOR RNAi
	Per-Gal4x TOR RNAi
367	Per-Gal4x TOR RNAi
546	Per-Gal4x TOR RNAi
	Per-Gal4x TOR RNAi
463	Per-Gal4x TOR RNAi
612	Per-Gal4x TOR RNAi
328	Per-Gal4x TOR RNAi
502	Per-Gal4x TOR RNAi
735	Per-Gal4x TOR RNAi
710	Per-Gal4x TOR RNAi
483	Per-Gal4x TOR RNAi
318	Per-Gal4x TOR RNAi
393	Per-Gal4x TOR RNAi
418	Per-Gal4x TOR RNAi
1085	Per-Gal4x TOR RNAi
456	Per-Gal4x TOR RNAi
855	Per-Gal4x TOR RNAi
257	Per-Gal4x TOR RNAi
662	Per-Gal4x TOR RNAi
285	Per-Gal4x TOR RNAi
922	Per-Gal4x TOR RNAi
619	Per-Gal4x TOR RNAi
818	Per-Gal4x TOR RNAi
520	Per-Gal4x TOR RNAi
1098	Per-Gal4x TOR RNAi
477	Per-Gal4x TOR RNAi
697	Per-Gal4x TOR RNAi
566	Per-Gal4x TOR RNAi
974	Per-Gal4 x TSC 1 RNAi
424	Per-Gal4 x TSC 1 RNAi
1482	Per-Gal4 x TSC 1 RNAi
1414	Per-Gal4 x TSC 1 RNAi
1309	Per-Gal4 x TSC 1 RNAi
833	Per-Gal4 x TSC 1 RNAi
910	Per-Gal4 x TSC 1 RNAi
1047	Per-Gal4 x TSC 1 RNAi
996	Per-Gal4 x TSC 1 RNAi
586	Per-Gal4 x TSC 1 RNAi
637	Per-Gal4 x TSC 1 RNAi
348	Per-Gal4 x TSC 1 RNAi
682	Per-Gal4 x TSC 1 RNAi
657	Per-Gal4 x TSC 1 RNAi
797	Per-Gal4 x TSC 1 RNAi
1219	Per-Gal4 x TSC 1 RNAi
1067	Per-Gal4 x TSC 1 RNAi
963	Per-Gal4 x TSC 1 RNAi
502	Per-Gal4 x TSC 1 RNAi
593	Per-Gal4 x TSC 1 RNAi
911	Per-Gal4 x TSC 1 RNAi
1197	Per-Gal4 x TSC 1 RNAi
639	Per-Gal4 x TSC 1 RNAi
1071	Per-Gal4 x TSC 1 RNAi
843	Per-Gal4 x TSC 1 RNAi
1193	Per-Gal4 x TSC 1 RNAi
848	Per-Gal4 x TSC 1 RNAi
1663	Per-Gal4 x TSC 1 RNAi
595	Per-Gal4 x TSC 1 RNAi
896	Per-Gal4 x TSC 1 RNAi
1096	Per-Gal4 x TSC 1 RNAi
623	Per-Gal4 x TSC 1 RNAi
615	Per-Gal4 x Atg 7 - RNAi
310	Per-Gal4 x Atg 7 - RNAi
429	Per-Gal4 x Atg 7 - RNAi
774	Per-Gal4 x Atg 7 - RNAi
530	Per-Gal4 x Atg 7 - RNAi
713	Per-Gal4 x Atg 7 - RNAi
624	Per-Gal4 x Atg 7 - RNAi
447	Per-Gal4 x Atg 7 - RNAi
343	Per-Gal4 x Atg 7 - RNAi
449	Per-Gal4 x Atg 7 - RNAi
525	Per-Gal4 x Atg 7 - RNAi
498	Per-Gal4 x Atg 7 - RNAi
1323	Per-Gal4 x Atg 7 - RNAi
460	Per-Gal4 x Atg 7 - RNAi
1160	Per-Gal4 x Atg 7 - RNAi
533	Per-Gal4 x Atg 7 - RNAi
618	Per-Gal4 x Atg 7 - RNAi
573	Per-Gal4 x Atg 7 - RNAi
449	Per-Gal4 x Atg 7 - RNAi
500	Per-Gal4 x Atg 7 - RNAi
568	Per-Gal4 x Atg 7 - RNAi
629	Per-Gal4 x Atg 7 - RNAi
1347	Per-Gal4 x Atg 7 - RNAi
817	Per-Gal4 x Atg 7 - RNAi
1116	Per-Gal4 x Atg 7 - RNAi
555	Per-Gal4 x Atg 7 - RNAi
540	Per-Gal4 x Atg 7 - RNAi
1152	Per-Gal4 x Atg 7 - RNAi
1164	Per-Gal4 x Atg 7 - RNAi
	Per-Gal4 x Atg 7 - RNAi
325	Per-Gal4 x Atg 7 - RNAi
815	Per-Gal4 x Atg 7 - RNAi
339	Per-Gal4 x Atg5- RNAi
649	Per-Gal4 x Atg5- RNAi
567	Per-Gal4 x Atg5- RNAi
495	Per-Gal4 x Atg5- RNAi
497	Per-Gal4 x Atg5- RNAi
353	Per-Gal4 x Atg5- RNAi
289	Per-Gal4 x Atg5- RNAi
353	Per-Gal4 x Atg5- RNAi
788	Per-Gal4 x Atg5- RNAi
330	Per-Gal4 x Atg5- RNAi
546	Per-Gal4 x Atg5- RNAi
381	Per-Gal4 x Atg5- RNAi
664	Per-Gal4 x Atg5- RNAi
630	Per-Gal4 x Atg5- RNAi
1281	Per-Gal4 x Atg5- RNAi
365	Per-Gal4 x Atg5- RNAi
622	Per-Gal4 x Atg5- RNAi
549	Per-Gal4 x Atg5- RNAi
298	Per-Gal4 x Atg5- RNAi
710	Per-Gal4 x Atg5- RNAi
727	Per-Gal4 x Atg5- RNAi
489	Per-Gal4 x Atg5- RNAi
