# Supplementary material for: TOR signaling pathway and autophagy are involved in the regulation of circadian rhythms in behavior and plasticity of L2 interneurons in the brain of Drosophila melanogaster
Source: PLoS One. 2017 Feb 14;12(2):e0171848. doi: 10.1371/journal.pone.0171848 (PMC5308838; doi:10.1371/journal.pone.0171848)
Supplement: S7 File — (XLSX) [file pone.0171848.s009.xlsx]

## Sheet: total sleep in dark
Total sleep in dark of a single fly	Experimental group
450	Per-Gal4 x UAS-Val10-GFP		Per-Gal4>UAS-Val10-GFP(control)	Per-Gal4>UAS-Tor-RNAi	Per-Gal4>UAS-Tsc1-RNAi	Per-Gal4>UAS-Rheb-RNAi	Per-Gal4>UAS-Atg7-RNAi	Per-Gal4>UAS-Atg5-RNAi
440	Per-Gal4 x UAS-Val10-GFP	Total sleep in dark [Mins/12 hours]	503.438	588.333	514.688	554.677	575.323	559.318
375	Per-Gal4 x UAS-Val10-GFP	SD	121.326	74.224	74.2265	58.3943	64.2253	99.0225
615	Per-Gal4 x UAS-Val10-GFP
475	Per-Gal4 x UAS-Val10-GFP
360	Per-Gal4 x UAS-Val10-GFP
615	Per-Gal4 x UAS-Val10-GFP
495	Per-Gal4 x UAS-Val10-GFP
415	Per-Gal4 x UAS-Val10-GFP
275	Per-Gal4 x UAS-Val10-GFP
425	Per-Gal4 x UAS-Val10-GFP
645	Per-Gal4 x UAS-Val10-GFP
625	Per-Gal4 x UAS-Val10-GFP
545	Per-Gal4 x UAS-Val10-GFP
280	Per-Gal4 x UAS-Val10-GFP
480	Per-Gal4 x UAS-Val10-GFP
635	Per-Gal4 x UAS-Val10-GFP
425	Per-Gal4 x UAS-Val10-GFP
475	Per-Gal4 x UAS-Val10-GFP
675	Per-Gal4 x UAS-Val10-GFP
390	Per-Gal4 x UAS-Val10-GFP
405	Per-Gal4 x UAS-Val10-GFP
690	Per-Gal4 x UAS-Val10-GFP
600	Per-Gal4 x UAS-Val10-GFP
310	Per-Gal4 x UAS-Val10-GFP
530	Per-Gal4 x UAS-Val10-GFP
675	Per-Gal4 x UAS-Val10-GFP
620	Per-Gal4 x UAS-Val10-GFP
675	Per-Gal4 x UAS-Val10-GFP
535	Per-Gal4 x UAS-Val10-GFP
485	Per-Gal4 x UAS-Val10-GFP
470	Per-Gal4 x UAS-Val10-GFP
465	Per-Gal4 x Rheb-RNAi
565	Per-Gal4 x Rheb-RNAi
555	Per-Gal4 x Rheb-RNAi
575	Per-Gal4 x Rheb-RNAi
585	Per-Gal4 x Rheb-RNAi
625	Per-Gal4 x Rheb-RNAi
	Per-Gal4 x Rheb-RNAi
565	Per-Gal4 x Rheb-RNAi
570	Per-Gal4 x Rheb-RNAi
510	Per-Gal4 x Rheb-RNAi
510	Per-Gal4 x Rheb-RNAi
485	Per-Gal4 x Rheb-RNAi
505	Per-Gal4 x Rheb-RNAi
525	Per-Gal4 x Rheb-RNAi
695	Per-Gal4 x Rheb-RNAi
570	Per-Gal4 x Rheb-RNAi
595	Per-Gal4 x Rheb-RNAi
495	Per-Gal4 x Rheb-RNAi
470	Per-Gal4 x Rheb-RNAi
475	Per-Gal4 x Rheb-RNAi
640	Per-Gal4 x Rheb-RNAi
650	Per-Gal4 x Rheb-RNAi
610	Per-Gal4 x Rheb-RNAi
565	Per-Gal4 x Rheb-RNAi
575	Per-Gal4 x Rheb-RNAi
585	Per-Gal4 x Rheb-RNAi
580	Per-Gal4 x Rheb-RNAi
480	Per-Gal4 x Rheb-RNAi
585	Per-Gal4 x Rheb-RNAi
470	Per-Gal4 x Rheb-RNAi
585	Per-Gal4 x Rheb-RNAi
530	Per-Gal4 x Rheb-RNAi
590	Per-Gal4x TOR RNAi
595	Per-Gal4x TOR RNAi
480	Per-Gal4x TOR RNAi
595	Per-Gal4x TOR RNAi
	Per-Gal4x TOR RNAi
690	Per-Gal4x TOR RNAi
635	Per-Gal4x TOR RNAi
	Per-Gal4x TOR RNAi
675	Per-Gal4x TOR RNAi
650	Per-Gal4x TOR RNAi
640	Per-Gal4x TOR RNAi
640	Per-Gal4x TOR RNAi
515	Per-Gal4x TOR RNAi
535	Per-Gal4x TOR RNAi
610	Per-Gal4x TOR RNAi
625	Per-Gal4x TOR RNAi
710	Per-Gal4x TOR RNAi
550	Per-Gal4x TOR RNAi
480	Per-Gal4x TOR RNAi
595	Per-Gal4x TOR RNAi
580	Per-Gal4x TOR RNAi
670	Per-Gal4x TOR RNAi
435	Per-Gal4x TOR RNAi
665	Per-Gal4x TOR RNAi
505	Per-Gal4x TOR RNAi
615	Per-Gal4x TOR RNAi
490	Per-Gal4x TOR RNAi
585	Per-Gal4x TOR RNAi
440	Per-Gal4x TOR RNAi
625	Per-Gal4x TOR RNAi
580	Per-Gal4x TOR RNAi
650	Per-Gal4x TOR RNAi
555	Per-Gal4 x TSC 1 RNAi
615	Per-Gal4 x TSC 1 RNAi
425	Per-Gal4 x TSC 1 RNAi
430	Per-Gal4 x TSC 1 RNAi
475	Per-Gal4 x TSC 1 RNAi
550	Per-Gal4 x TSC 1 RNAi
480	Per-Gal4 x TSC 1 RNAi
485	Per-Gal4 x TSC 1 RNAi
460	Per-Gal4 x TSC 1 RNAi
580	Per-Gal4 x TSC 1 RNAi
570	Per-Gal4 x TSC 1 RNAi
640	Per-Gal4 x TSC 1 RNAi
625	Per-Gal4 x TSC 1 RNAi
470	Per-Gal4 x TSC 1 RNAi
495	Per-Gal4 x TSC 1 RNAi
510	Per-Gal4 x TSC 1 RNAi
565	Per-Gal4 x TSC 1 RNAi
495	Per-Gal4 x TSC 1 RNAi
590	Per-Gal4 x TSC 1 RNAi
580	Per-Gal4 x TSC 1 RNAi
585	Per-Gal4 x TSC 1 RNAi
350	Per-Gal4 x TSC 1 RNAi
660	Per-Gal4 x TSC 1 RNAi
520	Per-Gal4 x TSC 1 RNAi
465	Per-Gal4 x TSC 1 RNAi
500	Per-Gal4 x TSC 1 RNAi
500	Per-Gal4 x TSC 1 RNAi
400	Per-Gal4 x TSC 1 RNAi
520	Per-Gal4 x TSC 1 RNAi
520	Per-Gal4 x TSC 1 RNAi
405	Per-Gal4 x TSC 1 RNAi
450	Per-Gal4 x TSC 1 RNAi
595	Per-Gal4 x Atg 7 - RNAi
660	Per-Gal4 x Atg 7 - RNAi
700	Per-Gal4 x Atg 7 - RNAi
525	Per-Gal4 x Atg 7 - RNAi
575	Per-Gal4 x Atg 7 - RNAi
515	Per-Gal4 x Atg 7 - RNAi
540	Per-Gal4 x Atg 7 - RNAi
575	Per-Gal4 x Atg 7 - RNAi
600	Per-Gal4 x Atg 7 - RNAi
595	Per-Gal4 x Atg 7 - RNAi
565	Per-Gal4 x Atg 7 - RNAi
620	Per-Gal4 x Atg 7 - RNAi
480	Per-Gal4 x Atg 7 - RNAi
640	Per-Gal4 x Atg 7 - RNAi
415	Per-Gal4 x Atg 7 - RNAi
635	Per-Gal4 x Atg 7 - RNAi
600	Per-Gal4 x Atg 7 - RNAi
575	Per-Gal4 x Atg 7 - RNAi
610	Per-Gal4 x Atg 7 - RNAi
590	Per-Gal4 x Atg 7 - RNAi
595	Per-Gal4 x Atg 7 - RNAi
585	Per-Gal4 x Atg 7 - RNAi
615	Per-Gal4 x Atg 7 - RNAi
565	Per-Gal4 x Atg 7 - RNAi
490	Per-Gal4 x Atg 7 - RNAi
595	Per-Gal4 x Atg 7 - RNAi
585	Per-Gal4 x Atg 7 - RNAi
525	Per-Gal4 x Atg 7 - RNAi
420	Per-Gal4 x Atg 7 - RNAi
	Per-Gal4 x Atg 7 - RNAi
670	Per-Gal4 x Atg 7 - RNAi
580	Per-Gal4 x Atg 7 - RNAi
650	Per-Gal4 x Atg5- RNAi
470	Per-Gal4 x Atg5- RNAi
645	Per-Gal4 x Atg5- RNAi
580	Per-Gal4 x Atg5- RNAi
555	Per-Gal4 x Atg5- RNAi
650	Per-Gal4 x Atg5- RNAi
630	Per-Gal4 x Atg5- RNAi
660	Per-Gal4 x Atg5- RNAi
415	Per-Gal4 x Atg5- RNAi
645	Per-Gal4 x Atg5- RNAi
610	Per-Gal4 x Atg5- RNAi
555	Per-Gal4 x Atg5- RNAi
455	Per-Gal4 x Atg5- RNAi
415	Per-Gal4 x Atg5- RNAi
285	Per-Gal4 x Atg5- RNAi
635	Per-Gal4 x Atg5- RNAi
585	Per-Gal4 x Atg5- RNAi
570	Per-Gal4 x Atg5- RNAi
655	Per-Gal4 x Atg5- RNAi
505	Per-Gal4 x Atg5- RNAi
535	Per-Gal4 x Atg5- RNAi
600	Per-Gal4 x Atg5- RNAi

## Sheet: total sleep in light
Total sleep in light of a single fly	Experimental group
500	Per-Gal4 x UAS-Val10-GFP		Per-Gal4>UAS-Val10-GFP(control)	Per-Gal4>UAS-Tor-RNAi	Per-Gal4>UAS-Tsc1-RNAi	Per-Gal4>UAS-Rheb-RNAi	Per-Gal4>UAS-Atg7-RNAi	Per-Gal4>UAS-Atg5-RNAi
400	Per-Gal4 x UAS-Val10-GFP	Total sleep in light [Mins/12 hours]	434.062	409.833	426.094	410.645	427.903	451.591
375	Per-Gal4 x UAS-Val10-GFP	SD	74.924	60.05	78.2133	64.6625	69.0021	71.7699
515	Per-Gal4 x UAS-Val10-GFP
530	Per-Gal4 x UAS-Val10-GFP
375	Per-Gal4 x UAS-Val10-GFP
445	Per-Gal4 x UAS-Val10-GFP
440	Per-Gal4 x UAS-Val10-GFP
350	Per-Gal4 x UAS-Val10-GFP
320	Per-Gal4 x UAS-Val10-GFP
305	Per-Gal4 x UAS-Val10-GFP
415	Per-Gal4 x UAS-Val10-GFP
535	Per-Gal4 x UAS-Val10-GFP
480	Per-Gal4 x UAS-Val10-GFP
315	Per-Gal4 x UAS-Val10-GFP
395	Per-Gal4 x UAS-Val10-GFP
600	Per-Gal4 x UAS-Val10-GFP
345	Per-Gal4 x UAS-Val10-GFP
435	Per-Gal4 x UAS-Val10-GFP
530	Per-Gal4 x UAS-Val10-GFP
425	Per-Gal4 x UAS-Val10-GFP
490	Per-Gal4 x UAS-Val10-GFP
490	Per-Gal4 x UAS-Val10-GFP
370	Per-Gal4 x UAS-Val10-GFP
415	Per-Gal4 x UAS-Val10-GFP
350	Per-Gal4 x UAS-Val10-GFP
520	Per-Gal4 x UAS-Val10-GFP
400	Per-Gal4 x UAS-Val10-GFP
480	Per-Gal4 x UAS-Val10-GFP
515	Per-Gal4 x UAS-Val10-GFP
410	Per-Gal4 x UAS-Val10-GFP
420	Per-Gal4 x UAS-Val10-GFP
465	Per-Gal4 x Rheb-RNAi
430	Per-Gal4 x Rheb-RNAi
345	Per-Gal4 x Rheb-RNAi
350	Per-Gal4 x Rheb-RNAi
460	Per-Gal4 x Rheb-RNAi
475	Per-Gal4 x Rheb-RNAi
	Per-Gal4 x Rheb-RNAi
445	Per-Gal4 x Rheb-RNAi
310	Per-Gal4 x Rheb-RNAi
425	Per-Gal4 x Rheb-RNAi
470	Per-Gal4 x Rheb-RNAi
330	Per-Gal4 x Rheb-RNAi
235	Per-Gal4 x Rheb-RNAi
435	Per-Gal4 x Rheb-RNAi
565	Per-Gal4 x Rheb-RNAi
475	Per-Gal4 x Rheb-RNAi
380	Per-Gal4 x Rheb-RNAi
490	Per-Gal4 x Rheb-RNAi
345	Per-Gal4 x Rheb-RNAi
385	Per-Gal4 x Rheb-RNAi
415	Per-Gal4 x Rheb-RNAi
460	Per-Gal4 x Rheb-RNAi
365	Per-Gal4 x Rheb-RNAi
410	Per-Gal4 x Rheb-RNAi
375	Per-Gal4 x Rheb-RNAi
400	Per-Gal4 x Rheb-RNAi
395	Per-Gal4 x Rheb-RNAi
375	Per-Gal4 x Rheb-RNAi
425	Per-Gal4 x Rheb-RNAi
415	Per-Gal4 x Rheb-RNAi
390	Per-Gal4 x Rheb-RNAi
490	Per-Gal4 x Rheb-RNAi
390	Per-Gal4x TOR RNAi
360	Per-Gal4x TOR RNAi
380	Per-Gal4x TOR RNAi
385	Per-Gal4x TOR RNAi
	Per-Gal4x TOR RNAi
375	Per-Gal4x TOR RNAi
355	Per-Gal4x TOR RNAi
	Per-Gal4x TOR RNAi
415	Per-Gal4x TOR RNAi
320	Per-Gal4x TOR RNAi
420	Per-Gal4x TOR RNAi
380	Per-Gal4x TOR RNAi
435	Per-Gal4x TOR RNAi
405	Per-Gal4x TOR RNAi
465	Per-Gal4x TOR RNAi
530	Per-Gal4x TOR RNAi
285	Per-Gal4x TOR RNAi
470	Per-Gal4x TOR RNAi
340	Per-Gal4x TOR RNAi
460	Per-Gal4x TOR RNAi
370	Per-Gal4x TOR RNAi
510	Per-Gal4x TOR RNAi
440	Per-Gal4x TOR RNAi
520	Per-Gal4x TOR RNAi
360	Per-Gal4x TOR RNAi
435	Per-Gal4x TOR RNAi
385	Per-Gal4x TOR RNAi
480	Per-Gal4x TOR RNAi
370	Per-Gal4x TOR RNAi
455	Per-Gal4x TOR RNAi
350	Per-Gal4x TOR RNAi
450	Per-Gal4x TOR RNAi
425	Per-Gal4 x TSC 1 RNAi
520	Per-Gal4 x TSC 1 RNAi
395	Per-Gal4 x TSC 1 RNAi
255	Per-Gal4 x TSC 1 RNAi
325	Per-Gal4 x TSC 1 RNAi
440	Per-Gal4 x TSC 1 RNAi
375	Per-Gal4 x TSC 1 RNAi
325	Per-Gal4 x TSC 1 RNAi
460	Per-Gal4 x TSC 1 RNAi
505	Per-Gal4 x TSC 1 RNAi
475	Per-Gal4 x TSC 1 RNAi
485	Per-Gal4 x TSC 1 RNAi
485	Per-Gal4 x TSC 1 RNAi
540	Per-Gal4 x TSC 1 RNAi
385	Per-Gal4 x TSC 1 RNAi
375	Per-Gal4 x TSC 1 RNAi
295	Per-Gal4 x TSC 1 RNAi
460	Per-Gal4 x TSC 1 RNAi
540	Per-Gal4 x TSC 1 RNAi
535	Per-Gal4 x TSC 1 RNAi
390	Per-Gal4 x TSC 1 RNAi
450	Per-Gal4 x TSC 1 RNAi
390	Per-Gal4 x TSC 1 RNAi
400	Per-Gal4 x TSC 1 RNAi
480	Per-Gal4 x TSC 1 RNAi
390	Per-Gal4 x TSC 1 RNAi
505	Per-Gal4 x TSC 1 RNAi
330	Per-Gal4 x TSC 1 RNAi
505	Per-Gal4 x TSC 1 RNAi
490	Per-Gal4 x TSC 1 RNAi
300	Per-Gal4 x TSC 1 RNAi
405	Per-Gal4 x TSC 1 RNAi
380	Per-Gal4 x Atg 7 - RNAi
450	Per-Gal4 x Atg 7 - RNAi
425	Per-Gal4 x Atg 7 - RNAi
595	Per-Gal4 x Atg 7 - RNAi
445	Per-Gal4 x Atg 7 - RNAi
400	Per-Gal4 x Atg 7 - RNAi
450	Per-Gal4 x Atg 7 - RNAi
405	Per-Gal4 x Atg 7 - RNAi
485	Per-Gal4 x Atg 7 - RNAi
475	Per-Gal4 x Atg 7 - RNAi
440	Per-Gal4 x Atg 7 - RNAi
375	Per-Gal4 x Atg 7 - RNAi
260	Per-Gal4 x Atg 7 - RNAi
440	Per-Gal4 x Atg 7 - RNAi
410	Per-Gal4 x Atg 7 - RNAi
420	Per-Gal4 x Atg 7 - RNAi
455	Per-Gal4 x Atg 7 - RNAi
480	Per-Gal4 x Atg 7 - RNAi
490	Per-Gal4 x Atg 7 - RNAi
475	Per-Gal4 x Atg 7 - RNAi
395	Per-Gal4 x Atg 7 - RNAi
430	Per-Gal4 x Atg 7 - RNAi
330	Per-Gal4 x Atg 7 - RNAi
430	Per-Gal4 x Atg 7 - RNAi
295	Per-Gal4 x Atg 7 - RNAi
475	Per-Gal4 x Atg 7 - RNAi
495	Per-Gal4 x Atg 7 - RNAi
295	Per-Gal4 x Atg 7 - RNAi
455	Per-Gal4 x Atg 7 - RNAi
	Per-Gal4 x Atg 7 - RNAi
520	Per-Gal4 x Atg 7 - RNAi
390	Per-Gal4 x Atg 7 - RNAi
480	Per-Gal4 x Atg5- RNAi
385	Per-Gal4 x Atg5- RNAi
440	Per-Gal4 x Atg5- RNAi
490	Per-Gal4 x Atg5- RNAi
555	Per-Gal4 x Atg5- RNAi
335	Per-Gal4 x Atg5- RNAi
560	Per-Gal4 x Atg5- RNAi
480	Per-Gal4 x Atg5- RNAi
320	Per-Gal4 x Atg5- RNAi
560	Per-Gal4 x Atg5- RNAi
460	Per-Gal4 x Atg5- RNAi
575	Per-Gal4 x Atg5- RNAi
455	Per-Gal4 x Atg5- RNAi
430	Per-Gal4 x Atg5- RNAi
490	Per-Gal4 x Atg5- RNAi
460	Per-Gal4 x Atg5- RNAi
415	Per-Gal4 x Atg5- RNAi
385	Per-Gal4 x Atg5- RNAi
485	Per-Gal4 x Atg5- RNAi
400	Per-Gal4 x Atg5- RNAi
375	Per-Gal4 x Atg5- RNAi
400	Per-Gal4 x Atg5- RNAi
